# Supplementary material for: Generation of Mutants from the 57B Region of Drosophila melanogaster
Source: Genes (Basel). 2023 Nov 6;14(11):2047. doi: 10.3390/genes14112047 (PMC10671637; doi:10.3390/genes14112047)
Supplement: Supplementary file 1 [file genes-14-02047-s001.zip]

Archive with 1 entries (1 files):
- genes-2664801-Supplementary Table S1.xlsx
