# Supplementary material for: Generation of Mutants from the 57B Region of Drosophila melanogaster
Source: Genes (Basel). 2023 Nov 6;14(11):2047. doi: 10.3390/genes14112047 (PMC10671637; doi:10.3390/genes14112047)
Supplement: Supplementary file 1 [file genes-14-02047-s001.zip › genes-2664801-Supplementary Table S1.xlsx]

## Sheet: Tabelle1
Complementation group	Strain	Gene	Protein	Lethality
1	9153	shotgun	1507 aa	n.d.
	10377
	10383
	10397
	12120
	12269
2	7150	inscuteable	859 aa	n.d.
	10196
	17069
3	3072	cpa	286 aa	embryonic
	13230
	18207
4	5255	unknown		n.d.
	12045
	14062
5	1024	orthopedia	416 aa	embryonic
	13064
6	4028	homeobrain	409 aa	embryonic
	15227
7	3118	unknown		n.d.
	11162
8	3311	Prosa3	264 aa	embryonic
	14042
9	17104	unknown		larval/pupal
	17141
10	10155	DRx	904 aa	embryonic
11	7272	CG34115	77 aa	embryonic
12	20243	unknown		n.d.
13	4010	unknown		n.d.
14	4329	unknown		n.d.
15	8060	unknown		n.d.
16	10350	unknown		n.d.
17	11003	unknown		n.d.
18	11049	unknown		n.d.
19	11126	unknown		n.d.
20	12170	unknown		n.d.
